# Supplementary material for: Visuomotor Control Accuracy of Circular Tracking Movement According to Visual Information in Virtual Space
Source: Sensors (Basel). 2025 Sep 29;25(19):5998. doi: 10.3390/s25195998 (PMC12526675; doi:10.3390/s25195998)
Supplement: Supplementary file 1 [file sensors-25-05998-s001.zip]

Archive with 7 entries (7 files):
- Table S1. Summary of statistical analysis results for ΔR.pdf
- Table S2. Summary of statistical analysis results for Δθ.pdf
- Table S3. Summary of statistical analysis results for Δω.pdf
- Table S4. Analysis of mean and standard deviation by number of revolutions.pdf
- Table S4.tif
- Table S5. Results of ANOVA comparing mean values of ΔR, Δθ, and Δω.pdf
- Table S6. Repeated-measures ANCOVA of ΔR, Δθ, and Δω with trial and revolution as covariates.pdf
